# Supplementary material for: Salvage Chemoradiotherapy for Loco-Regional Recurrence of Esophageal Squamous Cell Carcinoma After Esophagectomy
Source: J Clin Med. 2025 Feb 25;14(5):1540. doi: 10.3390/jcm14051540 (PMC11899801; doi:10.3390/jcm14051540)
Supplement: Supplementary file 1 [file jcm-14-01540-s001.zip]

Archive with 1 entries (1 files):
- jcm-3488868-supplementary.pdf
